# Supplementary material for: ﻿A new species of Megalaria (Ramalinaceae, Ascomycota) from Thailand, and recognition of subgenus Catillochroma
Source: MycoKeys. 2022 Nov 4;93:149–63. doi: 10.3897/mycokeys.93.90962 (PMC9836422; doi:10.3897/mycokeys.93.90962)
Supplement: XML Treatment for Megalaria pachaylenophila [file mycokeys.93.90962-treatment1.xml]

<!DOCTYPE tp:taxon-treatment
  PUBLIC "-//TaxonX//DTD Taxonomic Treatment Publishing DTD v0 20100105//EN" "tax-treatment-NSO.dtd">
<tp:taxon-treatment xmlns:tp="http://www.plazi.org/taxpub"><tp:treatment-meta><kwd-group><label>Taxon classification</label><kwd>
                <named-content content-type="kingdom">Fungi</named-content>
              </kwd><kwd>
                <named-content content-type="order">Lecanorales</named-content>
              </kwd><kwd>
                <named-content content-type="family">Ramalinaceae</named-content>
              </kwd></kwd-group><mixed-citation publication-type="journal"><person-group><name><surname>Phraphuchamnong</surname><given-names>Phimpisa</given-names></name><name><surname>Nelsen</surname><given-names>Matthew P.</given-names></name><name><surname>Distefano</surname><given-names>Isabel</given-names></name><name><surname>Mercado-Diaz</surname><given-names>Joel A.</given-names></name><name><surname>Parnmen</surname><given-names>Sittiporn</given-names></name><name><surname>Rangsiruji</surname><given-names>Achariya</given-names></name><name><surname>Buaruang</surname><given-names>Kawinnat</given-names></name><name><surname>Lücking</surname><given-names>Robert</given-names></name><name><surname>Lumbsch</surname><given-names>H. Thorsten</given-names></name></person-group><article-title>﻿A new species of <italic><tp:taxon-name><tp:taxon-name-part taxon-name-part-type="genus" reg="Megalaria">Megalaria</tp:taxon-name-part></tp:taxon-name></italic> (<tp:taxon-name><tp:taxon-name-part taxon-name-part-type="family">Ramalinaceae</tp:taxon-name-part></tp:taxon-name>, <tp:taxon-name><tp:taxon-name-part taxon-name-part-type="phylum">Ascomycota</tp:taxon-name-part></tp:taxon-name>) from Thailand, and recognition of subgenus <tp:taxon-name><tp:taxon-name-part taxon-name-part-type="genus" reg="Megalaria"/><tp:taxon-name-part taxon-name-part-type="subgenus" reg="Catillochroma">Catillochroma</tp:taxon-name-part></tp:taxon-name></article-title><source>MycoKeys</source><day>04</day><month>11</month><year>2022</year><volume>93</volume><fpage>149</fpage><lpage>163</lpage><pub-id pub-id-type="doi">10.3897/mycokeys.93.90962</pub-id></mixed-citation></tp:treatment-meta><tp:nomenclature><label>﻿</label><tp:taxon-name>
              <object-id xmlns:xlink="http://www.w3.org/1999/xlink" content-type="arpha" xlink:type="simple">9A080850-7B66-5A07-B412-9DD842C7FF42</object-id>
              <tp:taxon-name-part taxon-name-part-type="genus" reg="Megalaria">Megalaria</tp:taxon-name-part>
              <tp:taxon-name-part taxon-name-part-type="species" reg="pachaylenophila">pachaylenophila</tp:taxon-name-part>
              <object-id xmlns:xlink="http://www.w3.org/1999/xlink" content-type="mycobank" xlink:type="simple">846158</object-id>
            </tp:taxon-name><tp:taxon-authority>Phraphuchamnong, Buaruang &amp; Lumbsch, sp. nov.</tp:taxon-authority><xref ref-type="fig" rid="F2">Fig. 2</xref></tp:nomenclature><tp:treatment-sec sec-type="material" id="SECID0EWTBG"><title>Type.</title><p>Thailand. Chumphon province: Pathio District; Tambon Pak Klong, <named-content xmlns:xlink="http://www.w3.org/1999/xlink" content-type="dwc:verbatimCoordinates" xlink:type="simple"><named-content content-type="geo-json" specific-use="{&#34;type&#34;:&#34;Point&#34;,&#34;coordinates&#34;:[99.477483,10.887583]}" id="NCID0E6TBG" xlink:type="simple">10°53.255'N, 99°28.649'E</named-content></named-content>, 5 m elev., mangrove forest, on bark of <italic><tp:taxon-name><tp:taxon-name-part taxon-name-part-type="genus" reg="Rhizophora">Rhizophora</tp:taxon-name-part><tp:taxon-name-part taxon-name-part-type="species" reg="mucronata">mucronata</tp:taxon-name-part></tp:taxon-name></italic>, 28 March 2019; Kawinnat Buaruang et al., Chum 2771 (RAMK 034555-holotype, F-isotype).</p></tp:treatment-sec><tp:treatment-sec sec-type="diagnosis" id="SECID0EPUBG"><title>Diagnosis.</title><p>Similar to <italic><tp:taxon-name><tp:taxon-name-part taxon-name-part-type="genus" reg="Megalaria">Megalaria</tp:taxon-name-part><tp:taxon-name-part taxon-name-part-type="species" reg="bengalensis">bengalensis</tp:taxon-name-part></tp:taxon-name></italic>, but differs in an ochre to brownish apothecial disc (black in <italic><tp:taxon-name><tp:taxon-name-part taxon-name-part-type="genus" reg="Megalaria">M.</tp:taxon-name-part><tp:taxon-name-part taxon-name-part-type="species" reg="bengalensis">bengalensis</tp:taxon-name-part></tp:taxon-name></italic>) and in lacking isidia and secondary products (atranorin in <italic><tp:taxon-name><tp:taxon-name-part taxon-name-part-type="genus" reg="Megalaria">M.</tp:taxon-name-part><tp:taxon-name-part taxon-name-part-type="species" reg="bengalensis">bengalensis</tp:taxon-name-part></tp:taxon-name></italic>).</p></tp:treatment-sec><tp:treatment-sec sec-type="etymology" id="SECID0EWVBG"><title>Etymology.</title><p>The specific epithet refers to the English translation (Pāchāylen) of the Thai name for mangrove (ป่าชายเลน), and philos (greek) = friend, referring to the ecological preference of the new species.</p></tp:treatment-sec><tp:treatment-sec sec-type="description" id="SECID0E2VBG"><title>Description.</title><p>Thallus crustose, corticolous, gray to olive-gray or greenish gray, up to 10 cm in diameter, smooth, cracked, without soredia or isidia. Apothecia biatorine, plain and flat, becoming slightly convex with age, circular in outline or becoming deformed, sessile, 0.3–0.8 mm in diameter; margins black, shining, contrasting strongly with the coloration of the discs; discs beige to brownish, epruinose. Epihymenium 2–5 μm thick, not pigmented or light beige, K–, N–. Hymenium 75–100 μm thick, hyaline, not inspersed. Subhymenium 10–20 μm thick, hyaline. Central hypothecium 50–80 μm thick, pigmented red-brown, K+ wine-red, N–; lateral hypothecium blue to blue-black, K–, N+ purple. Excipulum 15–25 μm thick, comprised of thick, gelatinized hyaline to blue hyphae, not inspersed with crystals, K–, N+ purple. Asci cylindrical to clavate, eight-spored; ascospores narrowly ellipsoid, hyaline, one-septate (rarely simple), thin walled, not halonate, (9–)11–15 × 4–5 μm. Pycnidia not seen.</p><p><bold><italic>Secondary metabolites</italic>.</bold> Thallus K–, C–, and KC–, UV–, no lichen substances found using TLC.</p></tp:treatment-sec><tp:treatment-sec sec-type="distribution" id="SECID0EHWBG"><title>Distribution and ecology.</title><p>The new species was found in the south-eastern province of Chumphon where it was growing in old mangrove forests on the bark of <italic><tp:taxon-name><tp:taxon-name-part taxon-name-part-type="genus" reg="Excoecaria">Excoecaria</tp:taxon-name-part><tp:taxon-name-part taxon-name-part-type="species" reg="agallocha">agallocha</tp:taxon-name-part></tp:taxon-name></italic>, <italic><tp:taxon-name><tp:taxon-name-part taxon-name-part-type="genus" reg="Hibiscus">Hibiscus</tp:taxon-name-part><tp:taxon-name-part taxon-name-part-type="species" reg="tiliaceus">tiliaceus</tp:taxon-name-part></tp:taxon-name></italic>, <italic><tp:taxon-name><tp:taxon-name-part taxon-name-part-type="genus" reg="Rhizophora">Rhizophora</tp:taxon-name-part><tp:taxon-name-part taxon-name-part-type="species" reg="apiculata">apiculata</tp:taxon-name-part></tp:taxon-name></italic>, and <italic><tp:taxon-name><tp:taxon-name-part taxon-name-part-type="genus" reg="Rhizophora">Rhizophora</tp:taxon-name-part><tp:taxon-name-part taxon-name-part-type="species" reg="mucronata">mucronata</tp:taxon-name-part></tp:taxon-name></italic>.</p></tp:treatment-sec><tp:treatment-sec sec-type="notes" id="SECID0EZXBG"><title>Notes.</title><p>In the phylogenetic tree, <italic><tp:taxon-name><tp:taxon-name-part taxon-name-part-type="genus" reg="Megalaria">Megalaria</tp:taxon-name-part><tp:taxon-name-part taxon-name-part-type="species" reg="pachaylenophila">pachaylenophila</tp:taxon-name-part></tp:taxon-name></italic> and <italic><tp:taxon-name><tp:taxon-name-part taxon-name-part-type="genus" reg="Megalaria">M.</tp:taxon-name-part><tp:taxon-name-part taxon-name-part-type="species" reg="bengalensis">bengalensis</tp:taxon-name-part></tp:taxon-name></italic> cluster together, and indeed, their apothecial anatomy is very similar. However, they can easily be separated by the isidiate thallus in the latter. No other species in <italic><tp:taxon-name><tp:taxon-name-part taxon-name-part-type="genus" reg="Megalaria">Megalaria</tp:taxon-name-part></tp:taxon-name></italic> sens. lat. is known to form a beige or brownish apothecial disk. Interestingly, this can be found in some species of <tp:taxon-name><tp:taxon-name-part taxon-name-part-type="genus" reg="Megalaria">Megalaria</tp:taxon-name-part> (<tp:taxon-name-part taxon-name-part-type="subgenus" reg="Lopezaria">Lopezaria</tp:taxon-name-part>) <tp:taxon-name-part taxon-name-part-type="species" reg="versicolor">versicolor</tp:taxon-name-part></tp:taxon-name> which is the sister clade to <italic><tp:taxon-name><tp:taxon-name-part taxon-name-part-type="genus" reg="Megalaria">Megalaria</tp:taxon-name-part><tp:taxon-name-part taxon-name-part-type="species" reg="pachaylenophila">pachaylenophila</tp:taxon-name-part></tp:taxon-name></italic> and <italic><tp:taxon-name><tp:taxon-name-part taxon-name-part-type="genus" reg="Megalaria">M.</tp:taxon-name-part><tp:taxon-name-part taxon-name-part-type="species" reg="bengalensis">bengalensis</tp:taxon-name-part></tp:taxon-name></italic>. Additional superficially similar species include the North American <italic><tp:taxon-name><tp:taxon-name-part taxon-name-part-type="genus" reg="Megalaria">M.</tp:taxon-name-part><tp:taxon-name-part taxon-name-part-type="species" reg="beechingii">beechingii</tp:taxon-name-part></tp:taxon-name></italic>, which differs in having purple-black to jet black apothecia, a margin that is concolorous with disc, and broadly ellipsoid ascospores, that are often kidney bean-shaped (<xref ref-type="bibr" rid="B28">Lendemer 2007</xref>). <italic><tp:taxon-name><tp:taxon-name-part taxon-name-part-type="genus" reg="Catillochroma">Catillochroma</tp:taxon-name-part><tp:taxon-name-part taxon-name-part-type="species" reg="phayapipakianum">phayapipakianum</tp:taxon-name-part></tp:taxon-name></italic>, which was recently described from Thailand (<xref ref-type="bibr" rid="B23">Kalb 2022</xref>) and is transferred to <italic><tp:taxon-name><tp:taxon-name-part taxon-name-part-type="genus" reg="Megalaria">Megalaria</tp:taxon-name-part></tp:taxon-name></italic> below, is readily distinguished from <italic><tp:taxon-name><tp:taxon-name-part taxon-name-part-type="genus" reg="Megalaria">M.</tp:taxon-name-part><tp:taxon-name-part taxon-name-part-type="species" reg="pachaylenophila">pachaylenophila</tp:taxon-name-part></tp:taxon-name></italic> by having larger (16–26 μm long), narrowly ellipsoid to fusiform, ascospores, and containing atranorin, zeorin, and fumarprotocetraric acid.</p><fig id="F2" position="float" orientation="portrait"><object-id xmlns:xlink="http://www.w3.org/1999/xlink" content-type="doi" xlink:type="simple">10.3897/mycokeys.93.90962.figure2</object-id><object-id xmlns:xlink="http://www.w3.org/1999/xlink" content-type="arpha" xlink:type="simple">EC103BED-31CD-5807-BBAA-8206A064675E</object-id><label>Figure 2.</label><caption><p><italic><tp:taxon-name><tp:taxon-name-part taxon-name-part-type="genus" reg="Megalaria">Megalaria</tp:taxon-name-part><tp:taxon-name-part taxon-name-part-type="species" reg="pachaylenophila">pachaylenophila</tp:taxon-name-part></tp:taxon-name></italic> (RAMK 36122) <bold>A</bold> thallus <bold>B</bold> thallus and ascomata <bold>C</bold> apothecia cross section <bold>D</bold> ascospore. Photos by P. Phraphuchamnong. Scale bars: 1 cm (<bold>A</bold>); 0.5 mm (<bold>B</bold>); 200 µm (<bold>C</bold>); 10 µm (<bold>D</bold>).</p></caption><graphic xmlns:xlink="http://www.w3.org/1999/xlink" xlink:href="mycokeys-93-149-g002.jpg" position="float" orientation="portrait" xlink:type="simple" id="oo_765811.jpg"><uri content-type="original_file" xlink:type="simple">https://binary.pensoft.net/fig/765811</uri></graphic></fig></tp:treatment-sec><tp:treatment-sec sec-type="material" id="SECID0EY3BG"><title>Additional specimens examined.</title><p>Thailand. Chumphon province: Pathio District; Chum Kho sub-district, mangrove forest, on bark of <italic><tp:taxon-name><tp:taxon-name-part taxon-name-part-type="genus" reg="Rhizophora">Rhizophora</tp:taxon-name-part><tp:taxon-name-part taxon-name-part-type="species" reg="apiculata">apiculata</tp:taxon-name-part></tp:taxon-name></italic>, 15 Feb 2018; K. Buaruang et al., Chum 2024 (RAMK), 2028 (RAMK), 2072 (RAMK).</p><p>Below we propose new combinations to reflect the broad recognition of <italic><tp:taxon-name><tp:taxon-name-part taxon-name-part-type="genus" reg="Megalaria">Megalaria</tp:taxon-name-part></tp:taxon-name></italic> and the recognition of the <italic><tp:taxon-name><tp:taxon-name-part taxon-name-part-type="genus" reg="Catillochroma">Catillochroma</tp:taxon-name-part></tp:taxon-name></italic> clade at subgeneric level:</p></tp:treatment-sec><ref-list><ref id="B28"><mixed-citation xmlns:xlink="http://www.w3.org/1999/xlink" xlink:type="simple"><person-group><name name-style="western"><surname>Lendemer</surname><given-names>JC</given-names></name></person-group> (<year>2007</year>) <article-title><italic><tp:taxon-name><tp:taxon-name-part taxon-name-part-type="genus">Megalaria</tp:taxon-name-part><tp:taxon-name-part taxon-name-part-type="species">beechingii</tp:taxon-name-part></tp:taxon-name></italic> (lichenized ascomycota), a new species from Eastern North America.</article-title><source>Opuscula Philolichenum</source><volume>4</volume>: <fpage>39</fpage>–<lpage>44</lpage>.</mixed-citation></ref><ref id="B23"><mixed-citation xmlns:xlink="http://www.w3.org/1999/xlink" xlink:type="simple"><person-group><name name-style="western"><surname>Kalb</surname><given-names>K</given-names></name></person-group> (<year>2022</year>) <article-title>The lichen genus <italic><tp:taxon-name><tp:taxon-name-part taxon-name-part-type="genus">Catillochroma</tp:taxon-name-part></tp:taxon-name></italic> (<tp:taxon-name><tp:taxon-name-part taxon-name-part-type="phylum">Ascomycota</tp:taxon-name-part></tp:taxon-name>, <tp:taxon-name><tp:taxon-name-part taxon-name-part-type="family">Ramalinaceae</tp:taxon-name-part></tp:taxon-name>). Three new species and eight new combinations.</article-title><source>Archive for Lichenology</source><volume>30</volume>: <fpage>1</fpage>–<lpage>14</lpage>.</mixed-citation></ref></ref-list></tp:taxon-treatment>
