# Supplementary material for: ﻿A new species of Megalaria (Ramalinaceae, Ascomycota) from Thailand, and recognition of subgenus Catillochroma
Source: MycoKeys. 2022 Nov 4;93:149–63. doi: 10.3897/mycokeys.93.90962 (PMC9836422; doi:10.3897/mycokeys.93.90962)
Supplement: XML Treatment for Megalaria superflua [file mycokeys.93.90962-treatment7.xml]

<!DOCTYPE tp:taxon-treatment
  PUBLIC "-//TaxonX//DTD Taxonomic Treatment Publishing DTD v0 20100105//EN" "tax-treatment-NSO.dtd">
<tp:taxon-treatment xmlns:tp="http://www.plazi.org/taxpub"><tp:treatment-meta><kwd-group><label>Taxon classification</label><kwd>
                <named-content content-type="kingdom">Fungi</named-content>
              </kwd><kwd>
                <named-content content-type="order">Lecanorales</named-content>
              </kwd><kwd>
                <named-content content-type="family">Ramalinaceae</named-content>
              </kwd></kwd-group><mixed-citation publication-type="journal"><person-group><name><surname>Phraphuchamnong</surname><given-names>Phimpisa</given-names></name><name><surname>Nelsen</surname><given-names>Matthew P.</given-names></name><name><surname>Distefano</surname><given-names>Isabel</given-names></name><name><surname>Mercado-Diaz</surname><given-names>Joel A.</given-names></name><name><surname>Parnmen</surname><given-names>Sittiporn</given-names></name><name><surname>Rangsiruji</surname><given-names>Achariya</given-names></name><name><surname>Buaruang</surname><given-names>Kawinnat</given-names></name><name><surname>Lücking</surname><given-names>Robert</given-names></name><name><surname>Lumbsch</surname><given-names>H. Thorsten</given-names></name></person-group><article-title>﻿A new species of <italic><tp:taxon-name><tp:taxon-name-part taxon-name-part-type="genus" reg="Megalaria">Megalaria</tp:taxon-name-part></tp:taxon-name></italic> (<tp:taxon-name><tp:taxon-name-part taxon-name-part-type="family">Ramalinaceae</tp:taxon-name-part></tp:taxon-name>, <tp:taxon-name><tp:taxon-name-part taxon-name-part-type="phylum">Ascomycota</tp:taxon-name-part></tp:taxon-name>) from Thailand, and recognition of subgenus <tp:taxon-name><tp:taxon-name-part taxon-name-part-type="genus" reg="Megalaria"/><tp:taxon-name-part taxon-name-part-type="subgenus" reg="Catillochroma">Catillochroma</tp:taxon-name-part></tp:taxon-name></article-title><source>MycoKeys</source><day>04</day><month>11</month><year>2022</year><volume>93</volume><fpage>149</fpage><lpage>163</lpage><pub-id pub-id-type="doi">10.3897/mycokeys.93.90962</pub-id></mixed-citation></tp:treatment-meta><tp:nomenclature><label>﻿</label><tp:taxon-name>
              <object-id xmlns:xlink="http://www.w3.org/1999/xlink" content-type="arpha" xlink:type="simple">A38A7C02-29D2-53EA-B538-1C880D255CFF</object-id>
              <tp:taxon-name-part taxon-name-part-type="genus" reg="Megalaria">Megalaria</tp:taxon-name-part>
              <tp:taxon-name-part taxon-name-part-type="species" reg="superflua">superflua</tp:taxon-name-part>
              <object-id xmlns:xlink="http://www.w3.org/1999/xlink" content-type="mycobank" xlink:type="simple">846164</object-id>
            </tp:taxon-name><tp:taxon-authority>(Müll. Arg.) Kalb, Lumbsch &amp; Nelsen</tp:taxon-authority><tp:taxon-status xmlns:xlink="http://www.w3.org/1999/xlink" xlink:type="simple">comb. nov.</tp:taxon-status><tp:nomenclature-citation-list><tp:nomenclature-citation><tp:taxon-name>
                  <tp:taxon-name-part taxon-name-part-type="genus" reg="Catillaria">Catillaria</tp:taxon-name-part>
                  <tp:taxon-name-part taxon-name-part-type="species" reg="superflua">superflua</tp:taxon-name-part>
                </tp:taxon-name><comment>(Müller Arg.) Zahlbruckner., Catalogus Lichenum Universalis 4: 75 (1926). – <tp:taxon-name><tp:taxon-name-part taxon-name-part-type="genus" reg="Patellaria">Patellaria</tp:taxon-name-part><tp:taxon-name-part taxon-name-part-type="species" reg="superflua">superflua</tp:taxon-name-part></tp:taxon-name> Müll. Arg., Flora (Regensburg) 70: 336 (1887).</comment></tp:nomenclature-citation></tp:nomenclature-citation-list></tp:nomenclature></tp:taxon-treatment>
